# Supplementary material for: Blood transcriptome responses to PFOA and GenX treatment in the marsupial biomedical model Monodelphis domestica
Source: Front Genet. 2023 Feb 15;14:1073461. doi: 10.3389/fgene.2023.1073461 (PMC9974665; doi:10.3389/fgene.2023.1073461)
Supplement: Supplementary file 2 [file Table2.XLSX]

## Sheet: GenX
Data S2. Differentially expressed genes (DEGs) identified after GenX treatment.
gene_ID	trans_ID	name	chr	logFC	logCPM	P value	FDR
ENSMODG00000000511	ENSMODT00000000636	LOC100010698	chr6	4.02748	1.348	0.000449183	0.0350668
ENSMODG00000000712	ENSMODT00000000873	MMP1	chr4	-1.19616	6.32798	0.000107451	0.0140141
ENSMODG00000001007	ENSMODT00000001226	CD38	chr5	2.91919	0.924552	0.000644499	0.04711
ENSMODG00000001254	ENSMODT00000001537	ENSMODG00000001254	chr4	7.31988	0.231964	2.82e-07	0.000231164
ENSMODG00000001285	ENSMODT00000001582	CACHD1	chr2	1.29206	4.29642	0.000113483	0.0140141
ENSMODG00000001292	ENSMODT00000001588	TIMP3	chr8	1.6194	6.80613	4.75e-05	0.00878816
ENSMODG00000001423	ENSMODT00000001761	DLGAP4	chr1	1.25645	8.99017	0.000268127	0.0233108
ENSMODG00000001485	ENSMODT00000001842	CHI3L2	chr2	6.85858	-0.164921	3.75e-06	0.001721
ENSMODG00000001504	ENSMODT00000001871	SCAND1	chr1	1.28335	6.48553	9.03e-07	0.000690727
ENSMODG00000001562	ENSMODT00000001947	ROMO1	chr1	1.10434	7.65246	1.72e-05	0.00534434
ENSMODG00000001585	ENSMODT00000001977	NFS1	chr1	1.04095	7.74055	3.04e-05	0.00710667
ENSMODG00000001630	ENSMODT00000002035	GUCY1B3	chr5	1.37701	5.40485	3.1e-05	0.00710667
ENSMODG00000001687	ENSMODT00000002108	MRPS27	chr3	1.57974	4.00053	8.34e-06	0.00318901
ENSMODG00000002031	ENSMODT00000002530	TRPM6	chr6	3.69323	2.36002	6.92e-05	0.0114337
ENSMODG00000002411	ENSMODT00000002993	SERPINA6	chr1	3.34228	2.90524	0.000508981	0.0384281
ENSMODG00000025261	ENSMODT00000003136	LOC100016833	chr6	-1.39284	4.66509	0.000113656	0.0140141
ENSMODG00000025255	ENSMODT00000003154	ITGAM	chr6	-1.49939	7.24988	5.65e-08	8.11e-05
ENSMODG00000002668	ENSMODT00000003307	PGD	chr4	-1.00831	7.72501	0.000673785	0.0474378
ENSMODG00000002949	ENSMODT00000003665	B4GALT2	chr2	1.04078	8.62819	8.05e-05	0.0119365
ENSMODG00000003043	ENSMODT00000003776	LTB4R	chr1	-1.09019	5.79088	3.51e-05	0.00745007
ENSMODG00000003164	ENSMODT00000003940	SELP	chr2	1.32627	7.11278	0.000591845	0.0438194
ENSMODG00000003706	ENSMODT00000004638	AOC1	chr8	1.55873	7.30807	6.13e-06	0.00251051
ENSMODG00000004002	ENSMODT00000005032	UPB1	chrUn	1.14122	6.03699	4.54e-05	0.00868319
ENSMODG00000004032	ENSMODT00000005068	PRDX6	chr2	1.00707	8.92983	0.000370654	0.0301676
ENSMODG00000004045	ENSMODT00000005080	CACNG1	chr2	1.30565	6.95823	0.000664663	0.0473769
ENSMODG00000004357	ENSMODT00000005482	ENSMODG00000004357	chr4	-1.13172	5.82432	0.000261428	0.0229019
ENSMODG00000008158	ENSMODT00000005793	MAP7D2	chr4	2.53857	3.17011	0.000345074	0.0284897
ENSMODG00000004835	ENSMODT00000006077	DR1	chr2	1.08103	6.91572	6.54e-05	0.011031
ENSMODG00000004940	ENSMODT00000006211	PLS3	chrX	1.47254	5.60836	0.00021218	0.0209758
ENSMODG00000005011	ENSMODT00000006299	FBN3	chr3	1.98556	3.23893	0.000141943	0.0164539
ENSMODG00000005293	ENSMODT00000006667	PDLIM1	chr1	1.36275	7.30384	0.000290017	0.0250243
ENSMODG00000005365	ENSMODT00000006753	ENSMODG00000005365	chr2	1.47871	5.83866	0.000341211	0.0284897
ENSMODG00000005485	ENSMODT00000006917	LOC100010647	chr8	1.55587	12.1367	4.62e-05	0.00869145
ENSMODG00000005718	ENSMODT00000007230	ALOX15	chr2	-1.8756	5.35734	1.15e-08	2.2e-05
ENSMODG00000005752	ENSMODT00000007270	ENSMODG00000005752	chr1	-3.48005	1.84237	0.000213852	0.0209758
ENSMODG00000006013	ENSMODT00000007603	ENSMODG00000006013	chr2	-1.50127	6.78017	3.47e-08	5.69e-05
ENSMODG00000006289	ENSMODT00000007960	LOC100033234	chr1	1.40703	12.3956	0.000120418	0.014395
ENSMODG00000006476	ENSMODT00000008201	LOC100019460	chr3	3.96908	2.84629	1.57e-09	4.49e-06
ENSMODG00000006510	ENSMODT00000008242	PMP2	chr3	3.08131	1.77507	2.9e-05	0.00707031
ENSMODG00000006534	ENSMODT00000008271	NIPAL2	chr3	1.57473	5.79694	1.66e-05	0.00534434
ENSMODG00000006544	ENSMODT00000008287	FABP5	chr3	2.47339	6.70438	6.34e-18	7.27e-14
ENSMODG00000006729	ENSMODT00000008509	CACNA1E	chr2	4.72364	1.06491	8.97e-05	0.0125976
ENSMODG00000006901	ENSMODT00000008717	NPL	chr2	1.66225	5.02049	1.23e-06	0.000882457
ENSMODG00000007037	ENSMODT00000008897	LOC100011990	chr8	1.02036	6.79388	4.9e-05	0.00893194
ENSMODG00000007423	ENSMODT00000009364	DNAH2	chr2	1.61355	4.5953	0.000111034	0.0140141
ENSMODG00000007737	ENSMODT00000009799	SCUBE2	chr5	-1.29377	4.3807	0.000254126	0.0229019
ENSMODG00000007766	ENSMODT00000009838	LOC100026848	chr6	-6.46397	0.181454	0.000308928	0.0262612
ENSMODG00000007980	ENSMODT00000010128	RAB27A	chr1	-1.28847	4.39984	0.000260201	0.0229019
ENSMODG00000008646	ENSMODT00000010967	SIX4	chr1	7.30588	0.261667	2.49e-07	0.000219525
ENSMODG00000009053	ENSMODT00000011510	NPAS1	chr4	1.74062	5.14096	9.1e-09	2.09e-05
ENSMODG00000009211	ENSMODT00000011717	PTGIR	chr4	1.38924	7.57988	2.3e-05	0.00629124
ENSMODG00000009806	ENSMODT00000012482	C11orf91	chr5	3.87236	0.80085	3.84e-05	0.00772962
ENSMODG00000010055	ENSMODT00000012834	ENSMODG00000010055	chr6	4.01298	0.270187	0.000149479	0.016931
ENSMODG00000010099	ENSMODT00000012877	GATA1	chrX	1.26026	9.62529	7.19e-05	0.0115786
ENSMODG00000010329	ENSMODT00000013180	ADRA2A	chr1	-7.00049	0.564885	8.05e-05	0.0119365
ENSMODG00000010487	ENSMODT00000013379	RBPMS2	chr1	1.31528	9.22194	0.000219795	0.021376
ENSMODG00000001885	ENSMODT00000013710	CCDC88A	chr1	1.58652	3.3056	0.000347821	0.0285114
ENSMODG00000010828	ENSMODT00000013814	CCDC147	chr1	4.26336	2.695	0.000126539	0.0149707
ENSMODG00000010867	ENSMODT00000013856	FHL1	chrUn	1.2324	7.19811	1.51e-06	0.00102018
ENSMODG00000010872	ENSMODT00000013864	ITGB3	chr2	1.61056	10.0185	0.000178801	0.018825
ENSMODG00000010956	ENSMODT00000013962	ALDH3A1	chr2	1.66826	3.85472	0.000106524	0.0140141
ENSMODG00000011023	ENSMODT00000014055	FBXO6	chr4	1.04069	6.47174	0.000343643	0.0284897
ENSMODG00000011144	ENSMODT00000014201	ENSMODG00000011144	chrX	1.27417	6.41279	5.12e-05	0.00918529
ENSMODG00000011350	ENSMODT00000014456	PRL	chr3	3.74362	0.993107	0.000471094	0.0360418
ENSMODG00000011516	ENSMODT00000014668	ITGA2B	chr2	1.49505	11.1506	1.5e-05	0.00505592
ENSMODG00000012343	ENSMODT00000015718	LOC100010102	chr5	1.69669	4.76698	2.05e-05	0.00588744
ENSMODG00000012459	ENSMODT00000015885	VSIG4	chrX	1.3508	6.21413	0.000153761	0.0169844
ENSMODG00000013007	ENSMODT00000016568	TREML1	chr2	1.4227	7.81581	3.28e-05	0.00723518
ENSMODG00000013013	ENSMODT00000016577	DBH	chr1	1.45281	5.4094	0.000111746	0.0140141
ENSMODG00000013391	ENSMODT00000017050	LOC100013497	chr4	-6.7765	0.428202	0.000109818	0.0140141
ENSMODG00000013899	ENSMODT00000017710	PTN	chr8	1.53413	5.77133	6.6e-08	8.41e-05
ENSMODG00000014124	ENSMODT00000017989	CALD1	chr8	1.84874	9.15123	8.32e-05	0.0120888
ENSMODG00000014139	ENSMODT00000018005	FSTL4	chr1	3.82472	1.50976	0.000517626	0.0388253
ENSMODG00000014153	ENSMODT00000018022	SLC35B4	chr8	1.2005	4.5769	0.000654762	0.0473769
ENSMODG00000014228	ENSMODT00000018117	TTC12	chr4	4.93631	0.603775	4.48e-05	0.00868319
ENSMODG00000014324	ENSMODT00000018230	LOC100025605	chr3	1.28095	6.33811	5.95e-06	0.00251051
ENSMODG00000014642	ENSMODT00000018628	CRIP2	chr1	1.42339	8.7031	0.000104457	0.0140141
ENSMODG00000014661	ENSMODT00000018652	PLIN2	chr6	2.14035	5.41637	1.54e-14	8.85e-11
ENSMODG00000014882	ENSMODT00000018947	TPM4	chr3	1.11326	8.49228	7.26e-05	0.0115786
ENSMODG00000015038	ENSMODT00000019142	RAMP2	chr2	5.78035	0.599609	3.12e-06	0.00162828
ENSMODG00000015073	ENSMODT00000019182	LEPREL1	chr7	2.12686	3.32459	6.42e-05	0.011031
ENSMODG00000015211	ENSMODT00000019345	ENSMODG00000015211	chr1	3.39094	1.89977	2.72e-06	0.00148538
ENSMODG00000015386	ENSMODT00000019555	FBXO21	chr3	1.32721	6.96678	0.000465441	0.0360418
ENSMODG00000015521	ENSMODT00000019718	LAT	chr6	1.54171	9.82402	4.66e-06	0.00205764
ENSMODG00000015603	ENSMODT00000019821	RIMBP2	chr3	5.12271	0.639988	2.05e-05	0.00588744
ENSMODG00000015605	ENSMODT00000019828	FN1	chr7	-1.25739	7.05733	2.98e-05	0.00710667
ENSMODG00000016222	ENSMODT00000020636	SERPINI1	chr7	1.51738	9.85347	9.18e-05	0.0126969
ENSMODG00000016574	ENSMODT00000021059	PMM1	chrUn	1.02407	8.04846	0.000248565	0.0228337
ENSMODG00000016657	ENSMODT00000021156	ARHGDIG	chr6	-1.16812	6.65287	3.75e-05	0.00768663
ENSMODG00000016675	ENSMODT00000021182	CDH4	chr1	4.22054	1.67283	7.98e-05	0.0119365
ENSMODG00000016838	ENSMODT00000021386	SLC17A9	chr1	-3.00337	1.87605	0.000248712	0.0228337
ENSMODG00000016982	ENSMODT00000021559	PROS1	chr7	1.47962	5.935	3.43e-06	0.00164044
ENSMODG00000017083	ENSMODT00000021687	CD36	chr8	1.51471	4.9474	1.43e-05	0.00498312
ENSMODG00000017095	ENSMODT00000021707	MUC1	chr2	2.50121	1.77426	0.000424462	0.0338273
ENSMODG00000017357	ENSMODT00000022038	ADC	chr4	1.29768	9.66898	0.000300484	0.025734
ENSMODG00000017440	ENSMODT00000022149	FAM229A	chr4	1.65411	3.48925	0.00011479	0.0140141
ENSMODG00000017747	ENSMODT00000022516	SERINC4	chr1	1.08436	10.2948	0.000175383	0.0187979
ENSMODG00000017751	ENSMODT00000022522	SERF2	chr1	1.12183	10.2555	0.000119917	0.014395
ENSMODG00000018053	ENSMODT00000022900	LOC100012793	chr8	1.74242	6.22844	2.63e-05	0.00668361
ENSMODG00000018079	ENSMODT00000022933	GUCA1C	chr4	4.90288	0.485963	2.12e-05	0.00593311
ENSMODG00000018534	ENSMODT00000023524	TMEM117	chr8	-6.6957	0.367117	0.000149725	0.016931
ENSMODG00000018557	ENSMODT00000023558	RIMS1	chr2	3.01453	2.14958	0.000226277	0.0214874
ENSMODG00000018570	ENSMODT00000023580	ILK	chr4	1.09023	9.33918	0.000430767	0.0338666
ENSMODG00000018719	ENSMODT00000023750	BIN1	chr4	1.32551	8.66781	0.00022367	0.0214874
ENSMODG00000018869	ENSMODT00000023961	SELENBP1	chr2	1.35705	5.65224	7.58e-05	0.0117514
ENSMODG00000019126	ENSMODT00000024294	RASL10B	chr2	1.70448	3.14565	0.000668793	0.0473769
ENSMODG00000019227	ENSMODT00000024429	ENSMODG00000019227	chr2	1.15904	4.71972	0.000662265	0.0473769
ENSMODG00000019447	ENSMODT00000024691	DNMT3B	chr1	3.10552	3.14797	0.000430858	0.0338666
ENSMODG00000019534	ENSMODT00000024800	ANPEP	chr1	-1.08281	7.16077	8.11e-05	0.0119365
ENSMODG00000019735	ENSMODT00000025069	TBCA	chr3	1.73857	6.71489	1.94e-05	0.00584409
ENSMODG00000020142	ENSMODT00000025629	LOC100026054	chr5	7.78945	0.564825	1.51e-07	0.00014455
ENSMODG00000020506	ENSMODT00000026112	P2RX1	chrUn	1.32245	9.22464	5.96e-05	0.0105234
ENSMODG00000020691	ENSMODT00000026346	KIAA1211	chr5	1.20959	4.98629	6.97e-05	0.0114337
ENSMODG00000020752	ENSMODT00000026417	TMPRSS11E	chr5	-7.22369	0.791455	2.45e-05	0.006386
ENSMODG00000020801	ENSMODT00000026481	GIPC2	chrUn	1.82447	5.88113	1.05e-07	0.000109038
ENSMODG00000020843	ENSMODT00000026531	ARHGEF9	chrX	4.19238	-0.0139197	0.000176906	0.0187979
ENSMODG00000021001	ENSMODT00000026735	APP	chr4	1.32165	8.18801	6.85e-06	0.00271033
ENSMODG00000021103	ENSMODT00000026853	LOC100017689	chr4	1.47006	8.58572	9.42e-05	0.0128731
ENSMODG00000021159	ENSMODT00000026921	ENSMODG00000021159	chrUn	1.33651	3.80765	0.00025653	0.0229019
ENSMODG00000021239	ENSMODT00000027020	TRPC1	chr7	3.55696	2.0819	0.00016718	0.018272
ENSMODG00000021451	ENSMODT00000027283	SOGA2	chr3	1.69579	4.86283	3.4e-05	0.00736612
ENSMODG00000024592	ENSMODT00000028306	ENSMODG00000024592	chr3	1.47432	6.98111	0.000195103	0.0199911
ENSMODG00000022705	ENSMODT00000028621	ENSMODG00000022705	chrUn	2.55256	6.3841	2.44e-05	0.006386
ENSMODG00000022783	ENSMODT00000028803	MFSD2B	chrUn	1.2517	4.1233	0.000235101	0.0221149
ENSMODG00000022836	ENSMODT00000029018	ENSMODG00000022836	chrUn	1.01345	10.1563	0.000190803	0.0197267
ENSMODG00000015449	ENSMODT00000029559	LOC100030883	chr1	1.28874	10.5703	4.46e-05	0.00868319
ENSMODG00000001894	ENSMODT00000030041	CCDC104	chr1	1.81179	4.38193	0.000109899	0.0140141
ENSMODG00000018796	ENSMODT00000030500	ECM1	chr2	1.46131	8.69614	2.36e-06	0.00148538
ENSMODG00000008732	ENSMODT00000031085	GAS2L1	chr3	1.72026	6.54465	2.03e-10	7.77e-07
ENSMODG00000015265	ENSMODT00000033255	LOC100025098	chr2	1.67225	8.22117	1.1e-05	0.00395438
ENSMODG00000011053	ENSMODT00000033692	FBXO2	chr4	1.59562	3.9724	1.72e-05	0.00534434
ENSMODG00000004782	ENSMODT00000033801	TMPRSS9	chr3	-4.01727	1.22246	0.000153919	0.0169844
ENSMODG00000023928	ENSMODT00000033844	TOMM7	chr8	1.01263	7.41108	2.68e-05	0.00668361
ENSMODG00000001154	ENSMODT00000035671	TG	chr3	1.44751	6.77357	3.71e-05	0.00768663
ENSMODG00000024755	ENSMODT00000037070	G0S2	chr2	1.25062	5.33201	1.04e-05	0.00383486
ENSMODG00000011874	ENSMODT00000037690	FAM5C	chr2	4.97634	1.21158	3.32e-06	0.00164044
ENSMODG00000008992	ENSMODT00000038427	GRAP2	chr8	1.15177	7.63061	7.51e-05	0.0117514
ENSMODG00000005870	ENSMODT00000038550	EGF	chr5	1.33176	7.64551	0.000197559	0.0200636
ENSMODG00000025609	ENSMODT00000040019	LOC100026824	chr3	4.22025	1.01111	3.24e-05	0.00723518
ENSMODG00000025750	ENSMODT00000040197	LOC100020779	chr1	6.87276	-0.0733205	2.71e-06	0.00148538
ENSMODG00000027477	ENSMODT00000042025	CLEC4G	chr3	3.97406	-0.146164	0.000391347	0.0314063
ENSMODG00000027789	ENSMODT00000042673	RRBP1	chrUn	1.91744	6.16608	0.000183501	0.0191441
ENSMODG00000029488	ENSMODT00000042716	GPIHBP1	chr3	3.57201	2.44211	9.81e-08	0.000109038
ENSMODG00000028801	ENSMODT00000043055	ENSMODG00000028801	chr3	4.2099	0.649114	0.000212609	0.0209758
ENSMODG00000029694	ENSMODT00000043489	ERICH2	chr4	1.77673	4.56577	2.66e-06	0.00148538
ENSMODG00000027866	ENSMODT00000043765	ENSMODG00000027866	chr3	1.21706	4.02837	0.000681772	0.0477074
ENSMODG00000029173	ENSMODT00000044084	ENSMODG00000029173	chr4	-3.51418	1.41805	0.000260621	0.0229019
ENSMODG00000029553	ENSMODT00000044368	ENSMODG00000029553	chr4	-1.51065	3.84914	0.000206023	0.0207397
