# Supplementary material for: Blood transcriptome responses to PFOA and GenX treatment in the marsupial biomedical model Monodelphis domestica
Source: Front Genet. 2023 Feb 15;14:1073461. doi: 10.3389/fgene.2023.1073461 (PMC9974665; doi:10.3389/fgene.2023.1073461)
Supplement: Supplementary file 4 [file Table1.XLSX]

## Sheet: PFOA
Data S1. Differentially expressed genes (DEGs) identified after PFOA treatment.
gene_ID	trans_ID	name	chr	logFC	logCPM	P value	FDR
ENSMODG00000000053	ENSMODT00000000053	SLC7A11	chr5	1.87208	2.23726	0.000118558	0.0054747
ENSMODG00000000148	ENSMODT00000000174	BPIFB1	chr1	1.86461	2.01601	0.0022678	0.0404215
ENSMODG00000000187	ENSMODT00000000220	SYT4	chr3	2.84555	1.51033	3.95e-05	0.00243983
ENSMODG00000000198	ENSMODT00000000237	DLL4	chr1	1.29075	4.02953	1.54e-05	0.00118424
ENSMODG00000000232	ENSMODT00000000282	SDK1	chr6	2.20444	2.66062	0.000294842	0.0107918
ENSMODG00000000298	ENSMODT00000000359	C1orf173	chr2	-1.4249	5.07827	4.07e-05	0.0024996
ENSMODG00000000347	ENSMODT00000000419	PLCXD1	chr7	1.77258	4.1736	0.000135082	0.00598519
ENSMODG00000000359	ENSMODT00000000440	FHOD3	chr3	1.88437	1.96873	0.000703726	0.0196469
ENSMODG00000000409	ENSMODT00000000500	SSX2IP	chr2	2.35697	2.68323	5.08e-06	0.000549991
ENSMODG00000000420	ENSMODT00000000514	C1QL2	chr4	2.7449	1.24304	0.000245675	0.00939418
ENSMODG00000000451	ENSMODT00000000554	THADA	chr1	1.43545	4.59073	9.25e-05	0.00451799
ENSMODG00000000515	ENSMODT00000000632	PLEKHH2	chr1	2.70023	1.73275	5.52e-05	0.00307892
ENSMODG00000000511	ENSMODT00000000636	LOC100010698	chr6	1.93771	1.77802	0.00286013	0.0463722
ENSMODG00000000535	ENSMODT00000000659	PAK6	chr1	-1.57993	3.85903	6.52e-05	0.00357
ENSMODG00000000549	ENSMODT00000000679	PPARGC1A	chr5	1.53934	4.10016	0.00081963	0.0215769
ENSMODG00000000575	ENSMODT00000000705	YAP1	chr4	2.70498	2.23018	9.34e-06	0.000813849
ENSMODG00000000582	ENSMODT00000000711	GPR125	chr5	2.165	1.77073	0.00155281	0.0317645
ENSMODG00000000571	ENSMODT00000000749	ENSMODG00000000571	chr8	2.52581	2.57423	0.000186241	0.00769602
ENSMODG00000000655	ENSMODT00000000802	CNTNAP4	chr6	2.87783	0.748231	0.00154988	0.0317638
ENSMODG00000000731	ENSMODT00000000899	SLIT2	chr5	2.08075	3.56456	1.32e-05	0.00103586
ENSMODG00000000748	ENSMODT00000000917	AGO2	chr3	1.29277	3.82371	0.000887666	0.0222812
ENSMODG00000000754	ENSMODT00000000923	WLS	chr2	-2.22323	2.46499	8.2e-05	0.00425481
ENSMODG00000000828	ENSMODT00000001003	NKD2	chr3	1.35181	2.61047	0.00216007	0.0392036
ENSMODG00000000905	ENSMODT00000001101	SLC6A19	chr3	2.40425	1.96599	2.94e-07	6.85e-05
ENSMODG00000000950	ENSMODT00000001157	CHAF1A	chr3	1.59333	12.5114	0.000499197	0.0151336
ENSMODG00000000995	ENSMODT00000001210	OLFML2B	chr2	2.33081	1.54084	9.66e-05	0.00465845
ENSMODG00000001007	ENSMODT00000001226	CD38	chr5	2.28454	1.30513	6.75e-05	0.00365485
ENSMODG00000001020	ENSMODT00000001237	VWA3B	chr7	2.3459	3.30877	0.00201065	0.037425
ENSMODG00000001046	ENSMODT00000001267	GPNMB	chr8	-5.90422	5.23511	2.76e-44	3.02e-40
ENSMODG00000001067	ENSMODT00000001296	KEL	chr8	1.2058	3.19818	0.00264758	0.0438043
ENSMODG00000001102	ENSMODT00000001342	CC2D2A	chr5	1.94238	2.56163	0.000232567	0.00902557
ENSMODG00000001112	ENSMODT00000001353	FHDC1	chr5	2.01361	2.22196	1.74e-05	0.00130351
ENSMODG00000001127	ENSMODT00000001370	TRIM2	chr5	2.4627	2.76215	0.00122287	0.0274806
ENSMODG00000001137	ENSMODT00000001383	ATP2B4	chr2	1.8181	6.32643	3.91e-05	0.0024364
ENSMODG00000001192	ENSMODT00000001458	SOX13	chr2	-1.87901	2.8506	0.00147434	0.0307238
ENSMODG00000001231	ENSMODT00000001508	LOC100032534	chr3	2.73197	2.19122	4.1e-07	8.97e-05
ENSMODG00000001279	ENSMODT00000001568	FGG	chr5	2.34653	1.90121	1.22e-05	0.000978157
ENSMODG00000001292	ENSMODT00000001588	TIMP3	chr8	1.51243	6.16173	0.000562783	0.0166013
ENSMODG00000001434	ENSMODT00000001773	SCEL	chr7	1.73815	2.29189	0.00247525	0.0421969
ENSMODG00000001501	ENSMODT00000001864	CNBD2	chr1	2.09845	1.852	0.000793283	0.0211397
ENSMODG00000001551	ENSMODT00000001933	TSPAN13	chr8	-1.14104	5.09721	0.0014164	0.0297525
ENSMODG00000001723	ENSMODT00000002154	PDGFC	chr5	-2.37812	3.64126	6.38e-06	0.000629082
ENSMODG00000001810	ENSMODT00000002254	PRSS53	chr6	-1.86349	2.75394	0.000369629	0.012496
ENSMODG00000001896	ENSMODT00000002361	GABBR2	chr6	1.62398	2.4028	0.0008273	0.0215769
ENSMODG00000001960	ENSMODT00000002438	AVPR1B	chr2	3.43904	1.95445	5.34e-06	0.000556737
ENSMODG00000001986	ENSMODT00000002474	FAAH	chr2	-1.47396	3.2814	0.00153769	0.0316406
ENSMODG00000002031	ENSMODT00000002530	TRPM6	chr6	2.78381	3.64936	1.61e-06	0.000234417
ENSMODG00000002116	ENSMODT00000002627	FSTL5	chr5	2.38925	2.59988	1.51e-07	4.48e-05
ENSMODG00000002125	ENSMODT00000002638	RIN3	chr1	-1.40409	5.95533	0.00042389	0.0134077
ENSMODG00000002155	ENSMODT00000002671	NPY1R	chr5	3.103	2.46033	9.82e-06	0.000839372
ENSMODG00000002167	ENSMODT00000002691	LGMN	chr1	-1.03856	4.76738	0.000836709	0.021622
ENSMODG00000002221	ENSMODT00000002761	WDR47	chr2	2.21304	7.89594	3.82e-09	2.52e-06
ENSMODG00000002238	ENSMODT00000002781	LOC100029003	chr1	-1.61034	4.27339	9.13e-06	0.000805686
ENSMODG00000002325	ENSMODT00000002889	VSTM4	chr1	2.69608	1.79606	4.04e-06	0.000478313
ENSMODG00000002368	ENSMODT00000002939	IL1RL1	chr7	1.58324	2.47853	0.00185098	0.0354766
ENSMODG00000002481	ENSMODT00000003079	UROD	chr2	1.31742	7.13022	0.00269565	0.0444295
ENSMODG00000002501	ENSMODT00000003107	ALDH1A5	chr6	2.90118	1.47955	0.000438268	0.0137742
ENSMODG00000002532	ENSMODT00000003145	PTGER1	chr3	-1.86186	3.85449	0.000144362	0.00622007
ENSMODG00000025255	ENSMODT00000003154	ITGAM	chr6	-2.1945	6.55279	3.38e-05	0.00219139
ENSMODG00000002645	ENSMODT00000003280	LOC100021416	chr5	2.26209	3.0654	6.22e-07	0.000123752
ENSMODG00000002668	ENSMODT00000003307	PGD	chr4	-1.18818	7.51829	6.72e-05	0.00365485
ENSMODG00000002675	ENSMODT00000003314	FBN1	chr1	2.30462	3.41252	5.42e-07	0.000109942
ENSMODG00000002721	ENSMODT00000003371	INHBA	chrUn	2.29705	3.86293	2.26e-07	5.37e-05
ENSMODG00000002740	ENSMODT00000003399	ZNF467	chr8	-1.00688	6.12385	0.00118629	0.0271016
ENSMODG00000002764	ENSMODT00000003435	ENSMODG00000002764	chr7	1.0667	3.50957	0.00227153	0.0404222
ENSMODG00000002842	ENSMODT00000003528	SEMA6D	chr1	1.62681	2.48047	0.00133396	0.0286043
ENSMODG00000002844	ENSMODT00000003531	LOC100012978	chr6	-4.14951	3.48735	2.4e-16	1.32e-12
ENSMODG00000002847	ENSMODT00000003584	LRP1B	chr4	2.47953	2.27627	4.55e-05	0.00269009
ENSMODG00000002901	ENSMODT00000003612	CADPS	chr6	1.89583	1.49711	0.000380211	0.0127249
ENSMODG00000003012	ENSMODT00000003738	AFAP1	chr5	2.40874	0.873053	0.0024166	0.041715
ENSMODG00000003060	ENSMODT00000003803	TTC8	chr1	1.46622	3.0871	0.00184128	0.0353526
ENSMODG00000003096	ENSMODT00000003858	RPL6	chr3	1.06353	12.5337	0.00217996	0.0394338
ENSMODG00000025022	ENSMODT00000003930	ENSMODG00000025022	chr5	2.40767	1.65788	4.83e-05	0.00282439
ENSMODG00000003108	ENSMODT00000003938	FAT3	chr4	3.19422	2.02728	1.24e-06	0.000199514
ENSMODG00000003291	ENSMODT00000004109	CENPF	chr2	1.63294	4.27736	0.000893763	0.0223318
ENSMODG00000003347	ENSMODT00000004182	OLFM3	chr2	2.33679	1.55524	0.00235872	0.0413021
ENSMODG00000003406	ENSMODT00000004255	UBE2G2	chr2	-1.06504	5.3271	0.00314455	0.0497676
ENSMODG00000003429	ENSMODT00000004278	TMEM82	chr4	1.43461	1.66549	0.00256723	0.0428767
ENSMODG00000003525	ENSMODT00000004397	SLC24A2	chr6	1.87427	1.67937	0.00192756	0.036497
ENSMODG00000003558	ENSMODT00000004437	GOT1	chr1	-1.00614	4.78406	0.000156165	0.00667605
ENSMODG00000003574	ENSMODT00000004458	MLLT3	chr6	1.3951	3.80426	0.000217348	0.00861831
ENSMODG00000003593	ENSMODT00000004487	MROH9	chr2	1.63847	1.89565	0.00268577	0.0443334
ENSMODG00000003715	ENSMODT00000004649	SPG7	chr1	1.33507	7.07913	0.000793896	0.0211397
ENSMODG00000003690	ENSMODT00000004669	COL14A1	chr3	2.20621	3.12831	1.02e-05	0.000857544
ENSMODG00000003734	ENSMODT00000004670	WDR17	chr5	3.15959	2.38574	8.41e-10	7.08e-07
ENSMODG00000003744	ENSMODT00000004684	SPATA4	chr5	2.23252	2.2568	3.74e-05	0.00237621
ENSMODG00000003778	ENSMODT00000004728	MGAT4B	chr1	-1.06026	6.42764	0.00248694	0.0421969
ENSMODG00000003883	ENSMODT00000004856	CRLS1	chr1	-1.21569	3.24748	0.00173124	0.0339547
ENSMODG00000003935	ENSMODT00000004930	NEB	chr4	1.89726	3.09088	6.36e-07	0.000124283
ENSMODG00000004015	ENSMODT00000005046	F7	chr7	2.80239	1.23101	3.33e-06	0.000419065
ENSMODG00000004062	ENSMODT00000005101	SLC9A11	chr2	2.22077	1.74276	0.000907145	0.0225632
ENSMODG00000004096	ENSMODT00000005150	MCF2L	chr7	2.26204	1.80049	0.000369947	0.012496
ENSMODG00000004139	ENSMODT00000005204	AGXT2L2	chr1	-1.09382	3.6221	0.0025675	0.0428767
ENSMODG00000004177	ENSMODT00000005260	ZDHHC16	chr1	-1.26978	5.06785	0.00088434	0.0222812
ENSMODG00000004243	ENSMODT00000005342	TMUB1	chr8	-1.18773	5.60086	8.75e-06	0.00079145
ENSMODG00000004298	ENSMODT00000005407	NR4A2	chr4	1.48845	5.39105	8.43e-07	0.000148887
ENSMODG00000004307	ENSMODT00000005416	TGFB2	chr2	1.95468	1.94234	0.00021727	0.00861831
ENSMODG00000004357	ENSMODT00000005482	ENSMODG00000004357	chr4	-1.22088	5.66564	1.74e-05	0.00130351
ENSMODG00000006441	ENSMODT00000005584	ENSMODG00000006441	chr4	1.82449	1.3609	0.00131233	0.028426
ENSMODG00000004475	ENSMODT00000005632	SCAMP4	chr3	-1.1556	6.69552	4.22e-05	0.00256721
ENSMODG00000004489	ENSMODT00000005655	CSMD3	chr3	2.38056	2.51844	4.65e-06	0.000524263
ENSMODG00000004586	ENSMODT00000005773	CEBPE	chr1	-2.31193	6.55896	6.99e-07	0.00013188
ENSMODG00000008158	ENSMODT00000005793	MAP7D2	chr4	2.1548	4.23491	2.81e-13	7.68e-10
ENSMODG00000004605	ENSMODT00000005795	GRM7	chr6	3.58665	1.42473	1.39e-06	0.000207736
ENSMODG00000004666	ENSMODT00000005870	CAV3	chr6	1.96512	2.15049	0.00223913	0.0401065
ENSMODG00000004697	ENSMODT00000005911	PLCB4	chr1	2.28655	3.02243	2.64e-08	1.11e-05
ENSMODG00000004721	ENSMODT00000005940	ENSMODG00000004721	chr2	2.57584	1.47587	0.00050723	0.0152736
ENSMODG00000004745	ENSMODT00000005968	ENSMODG00000004745	chr8	1.23682	4.99362	2.29e-05	0.00163947
ENSMODG00000004746	ENSMODT00000005970	SYBU	chr3	2.12859	1.728	0.00108933	0.0257486
ENSMODG00000004765	ENSMODT00000005994	RASD1	chr6	1.31512	4.02442	0.000174602	0.0072933
ENSMODG00000004821	ENSMODT00000006063	ENSMODG00000004821	chr8	2.50982	1.61305	0.00104675	0.0249579
ENSMODG00000004837	ENSMODT00000006083	LRIG3	chr8	1.84411	1.90361	0.00195737	0.0368648
ENSMODG00000004859	ENSMODT00000006109	ARHGAP32	chr4	1.70228	2.57461	0.000342266	0.0118913
ENSMODG00000004881	ENSMODT00000006136	FAM149A	chr5	2.11862	1.80199	0.00283253	0.0460613
ENSMODG00000004891	ENSMODT00000006151	PKHD1L1	chr3	1.61707	2.87224	3.7e-05	0.00237621
ENSMODG00000005030	ENSMODT00000006314	CLDN15	chr2	-1.18221	3.64643	0.00222471	0.0399884
ENSMODG00000005189	ENSMODT00000006523	PLA2R1	chr4	2.88548	2.17557	0.00208618	0.0381791
ENSMODG00000005213	ENSMODT00000006553	ZC4H2	chrX	-2.20666	2.7961	0.000142675	0.00619618
ENSMODG00000005217	ENSMODT00000006560	NDST4	chr5	2.08951	2.30029	0.00238855	0.0414304
ENSMODG00000005222	ENSMODT00000006566	SEL1L2	chr1	3.77184	2.56848	3.71e-11	5.08e-08
ENSMODG00000005237	ENSMODT00000006586	ARL10	chr1	-1.32417	3.24219	0.00163057	0.032683
ENSMODG00000005246	ENSMODT00000006601	RSPO2	chr3	2.97297	1.93007	8.9e-06	0.00079833
ENSMODG00000005279	ENSMODT00000006644	MMP14	chr1	-2.76864	3.40933	1.2e-07	3.76e-05
ENSMODG00000005406	ENSMODT00000006814	NOXRED1	chr1	2.07352	1.60884	0.00226466	0.0404215
ENSMODG00000005472	ENSMODT00000006906	VIPR2	chr8	2.06755	1.46281	0.00264971	0.0438043
ENSMODG00000005537	ENSMODT00000006989	ATP2B2	chr6	2.57953	2.99508	4.06e-06	0.000478313
ENSMODG00000005617	ENSMODT00000007095	C9orf84	chr6	2.34068	2.58296	0.0001985	0.00810589
ENSMODG00000005628	ENSMODT00000007114	IFIH1	chr4	1.17233	6.21511	0.00258379	0.0430396
ENSMODG00000005651	ENSMODT00000007141	TCTE3	chr2	2.01129	3.54018	8.35e-08	3.05e-05
ENSMODG00000005679	ENSMODT00000007180	SH3TC2	chr1	3.12476	2.64057	8.17e-11	9.93e-08
ENSMODG00000005692	ENSMODT00000007201	DIP2C	chr8	1.92099	3.33831	2.92e-06	0.000379989
ENSMODG00000005718	ENSMODT00000007230	ALOX15	chr2	-2.03234	5.05002	3.48e-06	0.000429921
ENSMODG00000005727	ENSMODT00000007241	PDE4A	chr3	1.71949	2.82858	0.0019085	0.0363246
ENSMODG00000005750	ENSMODT00000007275	PLCE1	chr1	3.07517	2.00875	9.1e-05	0.00446462
ENSMODG00000005806	ENSMODT00000007328	MFSD7	chr5	-2.09475	2.77447	0.000823795	0.0215769
ENSMODG00000005833	ENSMODT00000007364	CA1	chr3	1.61515	7.40795	0.00085415	0.0218918
ENSMODG00000005845	ENSMODT00000007383	FAM65A	chr1	-1.06107	7.1296	0.00278155	0.0452995
ENSMODG00000005879	ENSMODT00000007422	LRIT3	chr5	2.05694	1.9197	0.000923777	0.0227373
ENSMODG00000005927	ENSMODT00000007478	FOS	chr1	1.45465	5.45521	0.000200317	0.00811952
ENSMODG00000005990	ENSMODT00000007559	ACBD3	chr2	1.05262	6.55658	0.00140882	0.0296502
ENSMODG00000006013	ENSMODT00000007603	ENSMODG00000006013	chr2	-1.9608	6.51107	1.9e-10	1.89e-07
ENSMODG00000006036	ENSMODT00000007629	CPEB4	chr1	1.15016	6.73343	0.00124815	0.0277502
ENSMODG00000006084	ENSMODT00000007697	PLEKHG5	chr4	-1.31464	4.11824	0.00310193	0.0491992
ENSMODG00000006107	ENSMODT00000007720	LOC100032637	chr2	2.37673	1.51862	0.000105333	0.00503392
ENSMODG00000006200	ENSMODT00000007838	SNX16	chr3	-1.92108	2.29809	0.000354631	0.0121701
ENSMODG00000023929	ENSMODT00000007860	ENSMODG00000023929	chr2	2.81464	0.839449	0.000569266	0.0167025
ENSMODG00000006223	ENSMODT00000007869	DUSP1	chr1	1.38639	3.68511	0.000336989	0.0117828
ENSMODG00000006297	ENSMODT00000007969	ABCA5	chr2	2.35932	2.99393	9.93e-09	5.18e-06
ENSMODG00000006314	ENSMODT00000008001	MYOF	chr1	1.42588	2.60101	0.00154742	0.0317638
ENSMODG00000006467	ENSMODT00000008190	KIF11	chr1	2.23769	1.75258	0.000418383	0.0132718
ENSMODG00000006534	ENSMODT00000008271	NIPAL2	chr3	1.60021	5.36866	0.00139299	0.0295443
ENSMODG00000006553	ENSMODT00000008299	DVL2	chr2	-1.18291	7.43502	0.00191682	0.0363564
ENSMODG00000006570	ENSMODT00000008313	ZBTB18	chr2	-1.16559	5.55624	3.1e-05	0.00203851
ENSMODG00000006723	ENSMODT00000008502	DNAI2	chr2	2.17753	8.03571	3.31e-08	1.3e-05
ENSMODG00000006929	ENSMODT00000008761	WDR64	chr2	2.1842	1.88151	0.00167035	0.0333583
ENSMODG00000006973	ENSMODT00000008816	SHCBP1L	chr2	2.61775	3.85075	3.92e-12	7.14e-09
ENSMODG00000007005	ENSMODT00000008858	LAMC1	chr2	1.64132	3.84858	0.000732293	0.0202892
ENSMODG00000007102	ENSMODT00000008983	FMN2	chr2	2.49152	1.66978	0.000214935	0.00858486
ENSMODG00000007220	ENSMODT00000009125	ENSMODG00000007220	chr3	2.36324	2.06037	8.76e-05	0.004419
ENSMODG00000007224	ENSMODT00000009132	SOX6	chr5	2.6469	2.12728	0.000261475	0.00990168
ENSMODG00000007229	ENSMODT00000009138	CILP2	chr3	1.71783	2.55903	0.00118251	0.0271016
ENSMODG00000007310	ENSMODT00000009251	SYNJ2BP	chr1	-1.0206	4.18423	0.00173574	0.0339812
ENSMODG00000007313	ENSMODT00000009253	TMEM43	chr6	-1.2016	4.65759	0.00241138	0.0416905
ENSMODG00000007366	ENSMODT00000009315	FAM129A	chr2	1.04531	6.71006	0.000468604	0.0144504
ENSMODG00000007386	ENSMODT00000009342	CDH17	chr3	2.29345	2.62054	0.000115996	0.00539011
ENSMODG00000007429	ENSMODT00000009399	TMEM88	chr2	-1.03001	5.40632	0.000949599	0.0231989
ENSMODG00000007437	ENSMODT00000009409	TENM2	chr1	2.93258	2.17897	5.5e-06	0.000564871
ENSMODG00000007463	ENSMODT00000009441	TPM2	chr6	1.32688	4.13109	0.00255212	0.042838
ENSMODG00000007528	ENSMODT00000009522	SLC26A7	chr3	3.93557	1.81416	2.17e-07	5.27e-05
ENSMODG00000007627	ENSMODT00000009655	AHNAK	chr5	-1.06773	5.91876	0.000473804	0.0145655
ENSMODG00000007711	ENSMODT00000009765	OTX2	chr1	2.03451	1.62161	0.000122276	0.00555264
ENSMODG00000007737	ENSMODT00000009799	SCUBE2	chr5	-2.3319	3.93018	3.92e-09	2.52e-06
ENSMODG00000007761	ENSMODT00000009833	CDR2	chr6	-1.4861	2.81135	0.000992373	0.0238693
ENSMODG00000007818	ENSMODT00000009902	ABCB11	chr4	1.98505	1.84732	0.00183472	0.0352886
ENSMODG00000007835	ENSMODT00000009932	CDK3	chr2	-1.70747	2.93853	0.00255164	0.042838
ENSMODG00000007861	ENSMODT00000009964	PHEX	chr4	2.24158	1.6528	0.00133584	0.0286043
ENSMODG00000007905	ENSMODT00000010029	PODXL2	chr6	1.64295	2.52787	0.000931159	0.0228489
ENSMODG00000007996	ENSMODT00000010152	LRP2	chr4	2.08416	2.30873	0.000285514	0.0105921
ENSMODG00000008076	ENSMODT00000010241	CCS	chr8	-1.1522	6.41302	0.00309475	0.0491567
ENSMODG00000008147	ENSMODT00000010321	CCDC173	chr4	1.61038	5.39224	0.000577515	0.0167668
ENSMODG00000008195	ENSMODT00000010384	MPP7	chr8	1.21888	3.8207	0.000641336	0.0182306
ENSMODG00000008221	ENSMODT00000010419	DAAM1	chr1	1.82819	1.9059	0.000300432	0.0108872
ENSMODG00000008268	ENSMODT00000010474	TTPA	chr3	1.64894	3.4269	0.000132597	0.00589895
ENSMODG00000008285	ENSMODT00000010494	BTBD16	chr1	2.43115	2.08644	1.3e-06	0.000202808
ENSMODG00000008386	ENSMODT00000010625	ADAM19	chr1	-1.41639	6.15653	0.00036793	0.012496
ENSMODG00000008394	ENSMODT00000010639	ENSMODG00000008394	chr4	3.03931	1.60819	0.000809828	0.0214594
ENSMODG00000006820	ENSMODT00000010640	RBM25	chr1	1.54792	10.4764	2.87e-05	0.00191687
ENSMODG00000008417	ENSMODT00000010676	ARID4B	chr2	1.5422	9.44313	0.000125266	0.00566494
ENSMODG00000008428	ENSMODT00000010685	TNFRSF19	chr4	2.17655	1.02413	0.00248445	0.0421969
ENSMODG00000008429	ENSMODT00000010687	ENSMODG00000008429	chr6	3.30379	1.72839	2.01e-05	0.00148062
ENSMODG00000008463	ENSMODT00000010728	RGS17	chr2	2.18763	1.79598	0.000287462	0.0106283
ENSMODG00000008474	ENSMODT00000010741	FARP1	chr7	1.09636	3.61593	0.000468739	0.0144504
ENSMODG00000008482	ENSMODT00000010753	MIPEP	chr4	1.35039	4.22506	0.0025699	0.0428767
ENSMODG00000008517	ENSMODT00000010797	PDGFA	chr6	2.10247	2.39559	8.27e-05	0.00426897
ENSMODG00000008546	ENSMODT00000010835	TAF1D	chr4	1.33657	8.38272	0.0025701	0.0428767
ENSMODG00000008566	ENSMODT00000010860	MBNL2	chr7	-2.15413	1.62527	0.00101924	0.0244081
ENSMODG00000008601	ENSMODT00000010907	HEATR2	chr6	1.27991	4.75396	0.00052942	0.0158739
ENSMODG00000008623	ENSMODT00000010941	FRMD3	chr6	1.74173	1.91993	0.00191627	0.0363564
ENSMODG00000008663	ENSMODT00000010992	LARP1	chr1	-1.25121	4.66184	2.69e-05	0.00186158
ENSMODG00000008737	ENSMODT00000011087	ENSMODG00000008737	chr4	-1.61806	2.70839	0.00262819	0.0435802
ENSMODG00000008745	ENSMODT00000011097	SIPA1L2	chr2	1.60917	2.18509	0.000913476	0.0226691
ENSMODG00000008781	ENSMODT00000011147	ARHGAP21	chr8	-1.28305	2.87113	0.0024778	0.0421969
ENSMODG00000008835	ENSMODT00000011219	UGGT2	chr7	1.83567	2.41256	2.14e-05	0.00155162
ENSMODG00000008843	ENSMODT00000011226	MICALL2	chr6	1.63624	2.6227	0.00081624	0.0215769
ENSMODG00000008861	ENSMODT00000011250	AP1B1	chr3	-1.15538	7.08702	0.00129114	0.0282559
ENSMODG00000009029	ENSMODT00000011474	E2F8	chr5	2.12659	1.48454	0.000664988	0.0187568
ENSMODG00000009034	ENSMODT00000011480	LARP6	chr1	2.04031	1.80099	0.00169945	0.0336935
ENSMODG00000009037	ENSMODT00000011492	RASEF	chr6	1.50856	2.08146	0.00171182	0.033869
ENSMODG00000009053	ENSMODT00000011510	NPAS1	chr4	1.35377	4.63528	0.00271786	0.0445941
ENSMODG00000009080	ENSMODT00000011540	GRIP1	chr8	2.28398	2.1068	2.41e-05	0.00170064
ENSMODG00000009103	ENSMODT00000011571	VSTM2A	chr6	2.53162	1.0936	0.000296849	0.0108291
ENSMODG00000009106	ENSMODT00000011576	PLAG1	chr3	2.07934	4.16943	2.91e-08	1.18e-05
ENSMODG00000009128	ENSMODT00000011600	FLT1	chr4	2.19405	3.39965	3.76e-05	0.00237621
ENSMODG00000009152	ENSMODT00000011640	SLC46A3	chr4	1.2135	3.83632	0.00172132	0.033869
ENSMODG00000009153	ENSMODT00000011641	SLC6A5	chr5	2.95483	1.6987	3.86e-05	0.00242777
ENSMODG00000009174	ENSMODT00000011668	TGS1	chr3	1.09489	7.66446	0.00040242	0.0130685
ENSMODG00000009203	ENSMODT00000011705	LOC100025649	chr4	2.75257	1.22926	0.00314719	0.0497676
ENSMODG00000009210	ENSMODT00000011714	NEBL	chr8	2.23472	2.20072	6.32e-06	0.00062896
ENSMODG00000009307	ENSMODT00000011849	LOC100031024	chr3	-1.0474	5.44252	4.31e-05	0.00258935
ENSMODG00000009398	ENSMODT00000011962	RGS20	chr3	2.5252	2.42171	5.95e-06	0.000599521
ENSMODG00000009498	ENSMODT00000012092	TNS3	chr6	1.85392	2.95817	2.76e-05	0.00187496
ENSMODG00000009612	ENSMODT00000012233	RB1CC1	chr3	1.13258	7.64703	0.0017388	0.0339812
ENSMODG00000009635	ENSMODT00000012268	ST18	chr3	2.32289	2.3776	0.000111217	0.00526907
ENSMODG00000023039	ENSMODT00000012372	LOC100618726	chr1	-1.51409	3.18167	0.000886743	0.0222812
ENSMODG00000009726	ENSMODT00000012382	ENSMODG00000009726	chrUn	1.24638	7.54291	8.51e-05	0.00437049
ENSMODG00000009755	ENSMODT00000012417	ZNF835	chr1	-1.41468	4.55418	0.000408833	0.0131129
ENSMODG00000009788	ENSMODT00000012461	TDRD1	chr1	2.65962	1.50204	7.2e-05	0.00384637
ENSMODG00000009882	ENSMODT00000012595	POC1B	chr8	-3.80526	1.7975	1.03e-05	0.000861227
ENSMODG00000009879	ENSMODT00000012596	PDE6A	chr1	2.55662	1.60813	0.000920243	0.022734
ENSMODG00000009905	ENSMODT00000012625	CUBN	chr8	2.68109	2.09136	6.8e-06	0.000653076
ENSMODG00000009939	ENSMODT00000012671	CAGE1	chr3	2.12047	3.87974	9.95e-08	3.4e-05
ENSMODG00000009946	ENSMODT00000012680	ENSMODG00000009946	chr4	-1.39832	5.37503	0.00013942	0.00607894
ENSMODG00000010054	ENSMODT00000012824	ITGA8	chr8	1.99302	1.82322	0.00105568	0.0251161
ENSMODG00000010055	ENSMODT00000012834	ENSMODG00000010055	chr6	2.64783	1.98555	9.81e-05	0.00470688
ENSMODG00000010096	ENSMODT00000012875	PPP2R2B	chr1	2.13651	1.93131	2.02e-06	0.000286838
ENSMODG00000010122	ENSMODT00000012904	ZFP36L1	chr1	-1.20518	6.13153	3.54e-06	0.00042995
ENSMODG00000010173	ENSMODT00000012968	SNAI2	chr3	2.51114	2.0381	0.00027338	0.0102461
ENSMODG00000010202	ENSMODT00000013004	FREM2	chr4	1.7167	2.32421	0.000136438	0.00602087
ENSMODG00000010443	ENSMODT00000013330	PDE1A	chr4	1.86452	1.93816	0.000126523	0.00569822
ENSMODG00000010533	ENSMODT00000013442	ARAP3	chr1	-1.18184	6.01845	1.96e-06	0.00028262
ENSMODG00000010655	ENSMODT00000013592	AHDC1	chr4	-1.11992	5.35978	0.00131342	0.028426
ENSMODG00000010689	ENSMODT00000013638	LOC100018308	chr3	-1.24819	4.11358	0.00212004	0.038541
ENSMODG00000010692	ENSMODT00000013642	TFPI	chr4	2.76517	2.27305	1.81e-05	0.00135032
ENSMODG00000010772	ENSMODT00000013747	CDK6	chr8	1.55187	3.6609	2.69e-05	0.00186158
ENSMODG00000010792	ENSMODT00000013767	CRTAP	chr8	2.03257	2.29445	0.000714384	0.019846
ENSMODG00000010794	ENSMODT00000013770	LOC100618762	chr4	1.74802	1.88668	0.000324305	0.0114541
ENSMODG00000010802	ENSMODT00000013789	CSNK1G1	chr1	1.50945	3.9599	4.43e-05	0.00264732
ENSMODG00000010807	ENSMODT00000013791	CLUH	chr2	-1.19683	5.79179	2.58e-05	0.00180739
ENSMODG00000010814	ENSMODT00000013796	ENSMODG00000010814	chrUn	-1.58459	3.48723	0.00186708	0.0357225
ENSMODG00000010828	ENSMODT00000013814	CCDC147	chr1	1.90069	2.63083	5.52e-06	0.000564871
ENSMODG00000011220	ENSMODT00000014294	KIF13A	chr3	1.75019	4.63708	4.77e-07	0.000102289
ENSMODG00000011291	ENSMODT00000014391	LOC100025186	chr3	1.16759	8.91374	0.00043409	0.0136907
ENSMODG00000011306	ENSMODT00000014407	LOC100019389	chr4	2.59499	14.1826	2.26e-06	0.000308991
ENSMODG00000011325	ENSMODT00000014426	LOC100019461	chr4	2.44619	8.97278	1.04e-05	0.000862647
ENSMODG00000011350	ENSMODT00000014456	PRL	chr3	3.18642	3.3468	4.41e-13	9.65e-10
ENSMODG00000011458	ENSMODT00000014713	HMCN1	chr2	2.14803	2.50812	7.09e-06	0.000668595
ENSMODG00000011549	ENSMODT00000014715	TCTN1	chr3	1.05661	7.50432	1.14e-05	0.000928277
ENSMODG00000011609	ENSMODT00000014795	LOC100029725	chrX	-1.47083	3.14474	0.00197119	0.0369397
ENSMODG00000011746	ENSMODT00000014983	CENPI	chrX	-1.48712	3.37042	0.00117503	0.0270727
ENSMODG00000011829	ENSMODT00000015097	MYO1B	chr4	3.01337	2.99074	6.8e-06	0.000653076
ENSMODG00000011908	ENSMODT00000015200	TMEFF2	chr4	1.91424	1.45948	0.00076489	0.0207227
ENSMODG00000012019	ENSMODT00000015336	TTC6	chr1	2.76168	1.78832	1.23e-05	0.000982379
ENSMODG00000012084	ENSMODT00000015420	RGS13	chr2	3.68667	1.53445	9.72e-08	3.4e-05
ENSMODG00000012107	ENSMODT00000015446	LOC100025137	chr1	-1.07707	4.74669	0.00128822	0.0282559
ENSMODG00000012162	ENSMODT00000015517	CEBPA	chr1	-2.47474	2.3389	0.000692452	0.0193816
ENSMODG00000012189	ENSMODT00000015546	LOC100017741	chr3	-1.14975	5.45597	2.78e-05	0.00187923
ENSMODG00000012292	ENSMODT00000015681	KNTC1	chr3	2.23684	2.81971	1.46e-06	0.000216193
ENSMODG00000012333	ENSMODT00000015737	HOXB7	chr2	1.51753	2.00544	0.0031514	0.0497676
ENSMODG00000012517	ENSMODT00000015958	IL17RB	chr6	1.41147	3.22211	0.00232731	0.0410111
ENSMODG00000012538	ENSMODT00000015983	TTF1	chr1	1.27029	5.31638	0.000345026	0.0119492
ENSMODG00000012635	ENSMODT00000016098	F13B	chr2	2.60042	1.26248	0.000402163	0.0130685
ENSMODG00000012654	ENSMODT00000016120	SYNE3	chr1	1.11603	4.01085	0.00133146	0.0286043
ENSMODG00000012713	ENSMODT00000016198	ADAMTS17	chr1	2.13908	1.11972	0.000966948	0.0235162
ENSMODG00000012833	ENSMODT00000016354	NR5A2	chr2	2.79244	1.67894	0.000204892	0.00824389
ENSMODG00000012946	ENSMODT00000016498	BAZ1A	chr1	1.45379	12.5869	0.00171714	0.033869
ENSMODG00000013016	ENSMODT00000016579	DDHD1	chr1	1.06956	3.24098	0.0024836	0.0421969
ENSMODG00000013030	ENSMODT00000016594	FERMT2	chr1	2.78512	1.52432	2.15e-06	0.000297524
ENSMODG00000013033	ENSMODT00000016601	SARDH	chr1	1.60425	2.32569	0.000982563	0.0236854
ENSMODG00000013113	ENSMODT00000016715	SIPA1L3	chr4	-1.12397	5.67401	0.000982368	0.0236854
ENSMODG00000013139	ENSMODT00000016748	SLC25A47	chr1	2.35411	2.28985	1.36e-06	0.000207736
ENSMODG00000013152	ENSMODT00000016764	TOP2A	chr2	1.5633	3.17765	8.99e-05	0.00443219
ENSMODG00000013205	ENSMODT00000016828	COL6A6	chr8	1.56863	2.24827	0.00155642	0.0317789
ENSMODG00000013206	ENSMODT00000016833	COL5A1	chr1	1.98209	3.03148	8.65e-05	0.0043861
ENSMODG00000013262	ENSMODT00000016892	LIPE	chrUn	-1.18617	4.06783	0.000385986	0.0128788
ENSMODG00000002517	ENSMODT00000016902	ENSMODG00000002517	chr4	-3.9943	2.17791	0.000120135	0.00547815
ENSMODG00000013302	ENSMODT00000016944	ENSMODG00000013302	chr1	1.16062	7.97393	0.00298951	0.0476927
ENSMODG00000013363	ENSMODT00000017018	BCL9L	chr4	-1.03384	6.49943	0.00151352	0.0313119
ENSMODG00000013467	ENSMODT00000017159	ANKMY1	chr2	2.53275	1.5501	0.000485434	0.0147952
ENSMODG00000013568	ENSMODT00000017288	LOC100010026	chr3	2.0149	2.81276	4.9e-05	0.00285321
ENSMODG00000013569	ENSMODT00000017289	TMPRSS13	chr4	-1.60501	3.69115	0.000410448	0.0131129
ENSMODG00000013707	ENSMODT00000017457	CCL24	chr2	1.4617	2.69012	0.00176616	0.0344543
ENSMODG00000013711	ENSMODT00000017462	PLTP	chr1	-1.08389	5.77229	0.000530977	0.0158771
ENSMODG00000013741	ENSMODT00000017497	MMP9	chr1	-1.00727	9.32383	0.00111333	0.0260906
ENSMODG00000013787	ENSMODT00000017557	IL1RN	chr1	1.28059	9.3337	0.00148318	0.0308005
ENSMODG00000013789	ENSMODT00000017559	DEF6	chr2	-1.00618	8.14286	0.00250551	0.0423808
ENSMODG00000013808	ENSMODT00000017578	LOC100026042	chr1	1.13018	3.96465	0.00209503	0.0382224
ENSMODG00000013865	ENSMODT00000017671	CADM1	chr4	1.18813	4.15321	0.000293249	0.0107695
ENSMODG00000013877	ENSMODT00000017680	FFAR1	chr4	-2.11686	3.31704	5.26e-06	0.000553565
ENSMODG00000013899	ENSMODT00000017710	PTN	chr8	1.55863	5.41384	0.00117004	0.0270482
ENSMODG00000013940	ENSMODT00000017755	HMGA1	chr2	-1.01806	4.87824	0.00140759	0.0296502
ENSMODG00000013944	ENSMODT00000017760	CCDC96	chr5	1.0875	3.53222	0.00134439	0.0286802
ENSMODG00000013986	ENSMODT00000017814	DLGAP5	chr1	2.40677	1.81622	1.13e-05	0.000928277
ENSMODG00000014084	ENSMODT00000017935	CD40LG	chrX	-1.37834	3.23485	0.00249465	0.0422622
ENSMODG00000014053	ENSMODT00000017967	CSMD1	chr1	2.15007	2.71634	0.000116234	0.00539011
ENSMODG00000014139	ENSMODT00000018005	FSTL4	chr1	2.44941	2.06698	0.00133821	0.0286043
ENSMODG00000014194	ENSMODT00000018074	ARHGEF10	chr1	2.76009	1.8189	7.79e-07	0.000142107
ENSMODG00000014201	ENSMODT00000018080	CDKL3	chr1	2.5024	2.37422	8.8e-07	0.000152792
ENSMODG00000014228	ENSMODT00000018117	TTC12	chr4	3.4705	1.44278	1.79e-07	4.7e-05
ENSMODG00000014294	ENSMODT00000018190	MAP4	chr6	-1.01377	5.13615	0.000199585	0.00811952
ENSMODG00000014314	ENSMODT00000018217	NCAM1	chr4	2.05426	2.64888	0.000390043	0.0129631
ENSMODG00000014359	ENSMODT00000018277	TREX1	chr6	-1.35127	3.88512	0.000564845	0.0166174
ENSMODG00000014436	ENSMODT00000018375	SLC9A1	chr4	-1.34721	3.91493	0.000127086	0.0057001
ENSMODG00000014504	ENSMODT00000018456	POU2AF1	chr4	-1.49668	4.47498	0.000173592	0.0072789
ENSMODG00000014549	ENSMODT00000018507	RDX	chr4	1.30705	7.95133	0.000410139	0.0131129
ENSMODG00000014661	ENSMODT00000018652	PLIN2	chr6	-2.28892	3.62132	3.67e-07	8.21e-05
ENSMODG00000014753	ENSMODT00000018775	GRHL1	chr1	2.56716	2.58331	4.28e-05	0.00258935
ENSMODG00000014847	ENSMODT00000018908	MMD	chr2	-1.13376	4.64161	0.000462195	0.0143701
ENSMODG00000014859	ENSMODT00000018921	PTRF	chr2	-1.45054	2.9549	0.0029274	0.0470448
ENSMODG00000014881	ENSMODT00000018945	AGER	chr2	-1.38782	5.62418	0.00159747	0.0323155
ENSMODG00000014913	ENSMODT00000018985	CCDC171	chr6	1.29196	4.80803	0.000356301	0.0121855
ENSMODG00000014971	ENSMODT00000019061	TUBG1	chr2	-1.09465	5.14435	0.00230565	0.0408302
ENSMODG00000015011	ENSMODT00000019108	EHMT2	chr2	-1.24812	6.04368	5.35e-05	0.00300509
ENSMODG00000015053	ENSMODT00000019157	TPRG1	chr7	2.47565	2.89902	4.32e-06	0.000497749
ENSMODG00000015048	ENSMODT00000019160	FLNC	chr8	-1.49123	3.85007	0.000361472	0.0123238
ENSMODG00000015082	ENSMODT00000019192	DDA1	chr3	-1.05072	4.60231	0.000371623	0.012514
ENSMODG00000015151	ENSMODT00000019276	RBM28	chr8	1.48268	8.98507	0.000410975	0.0131129
ENSMODG00000015164	ENSMODT00000019291	STT3B	chr8	-1.04949	5.84051	1.27e-05	0.00100412
ENSMODG00000015169	ENSMODT00000019295	SDR42E1	chr1	-2.07202	2.54744	0.000749122	0.020496
ENSMODG00000015190	ENSMODT00000019318	MEOX1	chr2	2.56089	1.90605	0.000301584	0.0108929
ENSMODG00000015207	ENSMODT00000019341	TRAK2	chr7	1.65768	11.3886	0.00196644	0.0369137
ENSMODG00000015217	ENSMODT00000019350	BCMO1	chr1	2.41764	1.50344	7.97e-06	0.000739646
ENSMODG00000015273	ENSMODT00000019421	GGCT	chr8	-1.01493	4.60032	0.000235983	0.00912579
ENSMODG00000015334	ENSMODT00000019493	SLC23A3	chr7	-1.6914	5.22324	5.34e-05	0.00300509
ENSMODG00000015357	ENSMODT00000019518	RFLB	chr6	1.75163	3.38385	4.77e-06	0.000533094
ENSMODG00000015420	ENSMODT00000019596	LOC100017234	chr6	2.07307	1.32976	0.000624611	0.0179416
ENSMODG00000015435	ENSMODT00000019613	LTBP1	chr1	1.06882	3.75988	0.00216673	0.0392594
ENSMODG00000015501	ENSMODT00000019695	TMBIM1	chr7	-1.32764	5.20234	8.71e-06	0.00079145
ENSMODG00000015555	ENSMODT00000019764	DNAH6	chr1	2.4894	1.81161	0.000890677	0.0223057
ENSMODG00000015580	ENSMODT00000019792	BRE	chr1	1.18754	4.37801	0.000570797	0.0167027
ENSMODG00000015664	ENSMODT00000019899	LOC100016029	chr3	1.11124	4.54643	0.00207018	0.038029
ENSMODG00000015682	ENSMODT00000019919	TBX6	chr6	-1.41685	4.95871	0.000119611	0.00547815
ENSMODG00000015716	ENSMODT00000019959	CCDC112	chr3	1.35142	6.72931	0.00143489	0.0300285
ENSMODG00000015784	ENSMODT00000020044	ASZ1	chr8	2.20408	1.46879	0.000131401	0.0058696
ENSMODG00000015793	ENSMODT00000020060	CPS1	chr7	2.12512	2.04746	0.000246357	0.00939418
ENSMODG00000015805	ENSMODT00000020074	MME	chr7	-7.68333	1.88987	2.8e-09	2.04e-06
ENSMODG00000015875	ENSMODT00000020163	NRM	chr2	-1.04029	5.26362	0.000111965	0.00528168
ENSMODG00000015976	ENSMODT00000020297	CCDC25	chr1	1.59509	10.3287	0.000714484	0.019846
ENSMODG00000016044	ENSMODT00000020383	FARP2	chr7	1.66281	2.58723	0.000317574	0.0113209
ENSMODG00000016056	ENSMODT00000020402	SEMA4C	chr1	1.15288	4.55944	0.000825603	0.0215769
ENSMODG00000016187	ENSMODT00000020588	RBPJL	chr1	2.45555	2.22165	1.27e-06	0.000201774
ENSMODG00000000054	ENSMODT00000020705	MGAM	chr8	1.9608	2.4509	0.000138751	0.00607894
ENSMODG00000016281	ENSMODT00000020709	ENSMODG00000016281	chr6	2.17584	9.6898	9.37e-06	0.000813849
ENSMODG00000016378	ENSMODT00000020827	PRKAR2B	chr8	1.21287	4.49156	0.00307693	0.0489447
ENSMODG00000016380	ENSMODT00000020828	SRL	chr6	1.76189	1.5274	0.0017749	0.0345632
ENSMODG00000016381	ENSMODT00000020834	ATP9A	chr1	1.97992	3.57238	1.01e-05	0.000856318
ENSMODG00000016415	ENSMODT00000020868	LOC100025927	chr4	-1.07889	5.55304	1.63e-05	0.00124227
ENSMODG00000016437	ENSMODT00000020895	C1orf159	chr4	-1.3006	5.67211	0.000224132	0.00879177
ENSMODG00000016567	ENSMODT00000021050	STAMBPL1	chr1	-1.09075	5.74546	0.000549665	0.0163023
ENSMODG00000016635	ENSMODT00000021121	HBA	chr6	1.65878	5.92561	8.94e-05	0.00443219
ENSMODG00000016631	ENSMODT00000021122	LOC100618817	chr6	1.51524	7.99466	0.000653997	0.0184944
ENSMODG00000016657	ENSMODT00000021156	ARHGDIG	chr6	-1.28295	6.06432	0.000393139	0.0129919
ENSMODG00000016662	ENSMODT00000021157	PDIA2	chr6	-1.41575	3.47855	0.00235536	0.0413021
ENSMODG00000016661	ENSMODT00000021159	ENSMODG00000016661	chrUn	-1.60969	3.4134	5.28e-05	0.00300509
ENSMODG00000016675	ENSMODT00000021182	CDH4	chr1	2.52449	2.75725	7.51e-06	0.000702186
ENSMODG00000016717	ENSMODT00000021234	KIN	chr8	1.72033	7.21291	3.06e-06	0.000393554
ENSMODG00000016737	ENSMODT00000021265	ENSMODG00000016737	chr8	1.93198	2.89335	0.000869977	0.0221935
ENSMODG00000016770	ENSMODT00000021304	ECHDC3	chr8	1.39459	4.52093	0.00293392	0.0470803
ENSMODG00000016771	ENSMODT00000021306	PLEKHG1	chr2	1.74005	2.65271	5.06e-05	0.0029017
ENSMODG00000016792	ENSMODT00000021328	LRP11	chr2	2.12514	2.52221	5.54e-05	0.00307892
ENSMODG00000016967	ENSMODT00000021537	ALMS1	chr1	-1.18343	3.60212	0.00201024	0.037425
ENSMODG00000006671	ENSMODT00000021550	STMN2	chr3	2.24694	2.0513	0.00172378	0.033869
ENSMODG00000016975	ENSMODT00000021552	SEMA3D	chr8	2.55816	1.84111	5.17e-06	0.000553565
ENSMODG00000016994	ENSMODT00000021574	SYT11	chr2	1.92831	1.43007	0.00238553	0.0414304
ENSMODG00000017022	ENSMODT00000021611	CACNA2D1	chr8	3.08047	2.05681	4.21e-05	0.00256721
ENSMODG00000017134	ENSMODT00000021756	PPEF1	chr7	2.09899	2.78003	0.000208992	0.00837805
ENSMODG00000017143	ENSMODT00000021767	MAGI2	chr8	1.79244	2.69894	0.00128569	0.0282559
ENSMODG00000017245	ENSMODT00000021897	SLC26A5	chr8	3.44385	1.1401	2.75e-05	0.00187496
ENSMODG00000017250	ENSMODT00000021904	PLAGL1	chr2	-1.03495	4.49948	0.00181592	0.035112
ENSMODG00000017282	ENSMODT00000021938	NMBR	chr2	1.92592	1.93133	0.000450019	0.0140714
ENSMODG00000017285	ENSMODT00000021945	TXLNB	chr2	2.31864	2.28235	0.00204486	0.0378662
ENSMODG00000017448	ENSMODT00000022153	MARCKSL1	chr4	1.87927	5.96502	2.21e-08	9.67e-06
ENSMODG00000017601	ENSMODT00000022338	AGPAT2	chr1	-1.77668	3.12553	8.64e-05	0.0043861
ENSMODG00000017704	ENSMODT00000022462	SOX5	chr8	3.12878	0.77613	0.000576268	0.0167668
ENSMODG00000017795	ENSMODT00000022577	SLC35F1	chr2	1.77805	1.70226	0.000164973	0.00699791
ENSMODG00000017805	ENSMODT00000022587	RECQL	chr8	1.52491	4.59521	4.93e-05	0.00285321
ENSMODG00000017852	ENSMODT00000022645	FRK	chr2	2.55675	2.39821	6.61e-06	0.000645948
ENSMODG00000017933	ENSMODT00000022756	PTPRO	chr8	2.90579	2.30055	0.000170418	0.0071733
ENSMODG00000017939	ENSMODT00000022762	CDC40	chr2	1.42015	7.32708	0.000410535	0.0131129
ENSMODG00000017972	ENSMODT00000022800	ENSMODG00000017972	chr8	-1.93232	3.87248	0.000237123	0.0091376
ENSMODG00000017988	ENSMODT00000022824	LOC100619502	chr8	2.03012	1.34528	0.000195871	0.00805868
ENSMODG00000018000	ENSMODT00000022838	MFAP5	chr8	1.70802	3.36056	3.5e-06	0.000429921
ENSMODG00000018096	ENSMODT00000022954	TAGLN3	chr4	2.39094	1.56608	0.000197094	0.00807864
ENSMODG00000018186	ENSMODT00000023076	IGSF11	chr4	2.82866	1.31603	8.95e-05	0.00443219
ENSMODG00000018198	ENSMODT00000023092	ATF7IP	chr8	1.40742	8.1376	0.00143502	0.0300285
ENSMODG00000018276	ENSMODT00000023217	RAD51AP1	chr8	1.48439	6.52478	0.00166986	0.0333583
ENSMODG00000018302	ENSMODT00000023226	FGF23	chr8	2.71462	1.85451	5.97e-06	0.000599521
ENSMODG00000018382	ENSMODT00000023327	ME1	chr2	1.6758	2.47831	0.00132553	0.0286043
ENSMODG00000018442	ENSMODT00000023407	LOC100022084	chr4	1.48927	6.41113	0.000317302	0.0113209
ENSMODG00000018557	ENSMODT00000023558	RIMS1	chr2	2.36949	3.24048	1.37e-06	0.000207736
ENSMODG00000018561	ENSMODT00000023567	B3GAT2	chr2	2.36689	2.918	3.1e-06	0.000394542
ENSMODG00000018582	ENSMODT00000023593	TRIM3	chr4	-1.97593	2.8439	7.02e-05	0.00376336
ENSMODG00000018760	ENSMODT00000023803	ENSMODG00000018760	chr2	1.22249	3.30827	0.00123787	0.0275911
ENSMODG00000018775	ENSMODT00000023823	DST	chr2	2.23231	2.77579	1.15e-07	3.71e-05
ENSMODG00000018777	ENSMODT00000023832	COL21A1	chr2	3.0252	2.01586	2.13e-06	0.000297524
ENSMODG00000018828	ENSMODT00000023897	PKHD1	chr2	3.24203	1.23204	8.66e-05	0.0043861
ENSMODG00000018831	ENSMODT00000023908	TFAP2B	chr2	3.1372	2.81456	5.31e-05	0.00300509
ENSMODG00000018834	ENSMODT00000023910	TFAP2D	chr2	3.97645	1.71539	4.29e-06	0.000497749
ENSMODG00000018863	ENSMODT00000023952	GPR111	chr2	1.73518	2.04069	0.000508004	0.0152736
ENSMODG00000018927	ENSMODT00000024035	BBS7	chr5	-1.75657	3.23679	0.00188496	0.0360017
ENSMODG00000019092	ENSMODT00000024254	DCK	chr5	2.71822	3.06127	2.93e-11	4.57e-08
ENSMODG00000019094	ENSMODT00000024256	MSH4	chr2	-1.34706	4.40128	8.16e-05	0.00425481
ENSMODG00000019181	ENSMODT00000024361	RASSF6	chr5	1.78906	1.55286	0.000978905	0.0236854
ENSMODG00000019227	ENSMODT00000024429	ENSMODG00000019227	chr2	-2.17343	3.81728	0.00048478	0.0147952
ENSMODG00000019447	ENSMODT00000024691	DNMT3B	chr1	2.45178	4.34507	6.5e-15	2.37e-11
ENSMODG00000019460	ENSMODT00000024708	KIF3B	chr1	1.35044	4.45683	0.000779269	0.0209541
ENSMODG00000019511	ENSMODT00000024772	DDX4	chr3	1.74389	3.36288	0.000532882	0.0158906
ENSMODG00000019534	ENSMODT00000024800	ANPEP	chr1	-2.18772	6.52137	6.92e-06	0.000658963
ENSMODG00000019624	ENSMODT00000024919	LOC100032364	chr3	3.09059	2.22054	2.76e-10	2.51e-07
ENSMODG00000019638	ENSMODT00000024932	CWC27	chr3	1.13587	6.42358	0.000292347	0.0107695
ENSMODG00000019642	ENSMODT00000024938	ADAMTS6	chr3	2.0397	1.92766	3.24e-05	0.002111
ENSMODG00000019667	ENSMODT00000024974	DAB2IP	chr1	3.20955	1.1863	1.23e-06	0.000199514
ENSMODG00000019735	ENSMODT00000025069	TBCA	chr3	1.55056	6.24762	3.27e-07	7.45e-05
ENSMODG00000019740	ENSMODT00000025078	PDE8B	chr3	3.03321	1.83558	7.35e-05	0.0038922
ENSMODG00000019815	ENSMODT00000025168	LOC100020922	chr1	1.48593	4.19296	0.000830197	0.0215769
ENSMODG00000019888	ENSMODT00000025256	CREB3L1	chr5	-2.14482	2.68388	0.000186353	0.00769602
ENSMODG00000020075	ENSMODT00000025528	CAST	chr3	1.15353	7.86496	0.000949661	0.0231989
ENSMODG00000020079	ENSMODT00000025539	PCSK1	chr3	3.00479	1.55013	0.000338385	0.0117939
ENSMODG00000020093	ENSMODT00000025552	RFESD	chr3	1.9546	2.06199	0.000317162	0.0113209
ENSMODG00000020218	ENSMODT00000025740	POLR3G	chr3	1.91892	4.59487	4.61e-06	0.000524263
ENSMODG00000020264	ENSMODT00000025799	MSH3	chr3	1.05011	3.91889	0.00294863	0.0471782
ENSMODG00000020267	ENSMODT00000025803	HCN1	chr3	1.86148	2.26806	0.000478625	0.0146725
ENSMODG00000020294	ENSMODT00000025840	MROH2B	chr3	2.91212	2.11055	1.96e-07	4.99e-05
ENSMODG00000020307	ENSMODT00000025854	ENSMODG00000020307	chr3	3.62577	2.83921	8.34e-07	0.000148887
ENSMODG00000020336	ENSMODT00000025886	PTGDR2	chr5	-1.15404	3.94832	0.00290138	0.046764
ENSMODG00000020345	ENSMODT00000025898	C5orf42	chr3	1.74318	3.56011	2.02e-05	0.00148062
ENSMODG00000020423	ENSMODT00000026000	CCBE1	chr3	2.01712	1.89024	9.29e-05	0.00452101
ENSMODG00000020433	ENSMODT00000026015	ZNF532	chr3	2.06915	3.16668	1.07e-06	0.000177605
ENSMODG00000020487	ENSMODT00000026089	TMTC2	chr8	2.41827	1.80948	2.87e-05	0.00191687
ENSMODG00000020583	ENSMODT00000026205	ATP8A1	chr5	1.38238	3.36322	8.94e-05	0.00443219
ENSMODG00000020624	ENSMODT00000026257	NIPAL1	chr5	2.12462	1.02945	0.000832002	0.0215769
ENSMODG00000020643	ENSMODT00000026285	DCUN1D4	chr5	1.19885	4.13436	0.000162851	0.0069348
ENSMODG00000020725	ENSMODT00000026388	PKD2	chr5	2.60259	3.35943	9.43e-07	0.000161334
ENSMODG00000020730	ENSMODT00000026392	EPHA5	chr5	2.4442	2.17245	0.000114287	0.00536804
ENSMODG00000020760	ENSMODT00000026428	SCLT1	chr5	1.15133	3.983	0.000746346	0.0204712
ENSMODG00000020762	ENSMODT00000026433	PTPN13	chr5	1.15277	3.39817	0.00125261	0.0277502
ENSMODG00000020781	ENSMODT00000026457	CDS1	chr5	2.59089	1.36726	2.73e-05	0.00187496
ENSMODG00000020965	ENSMODT00000026689	DSCAM	chr4	2.6107	2.74848	7.54e-05	0.00396457
ENSMODG00000021053	ENSMODT00000026793	RCAN1	chr4	-1.13171	3.91576	0.000879218	0.0222221
ENSMODG00000021104	ENSMODT00000026854	OTC	chr4	2.1605	1.55994	0.000837792	0.021622
ENSMODG00000021106	ENSMODT00000026856	RPGR	chr4	1.8685	3.80203	6.29e-05	0.00345825
ENSMODG00000021111	ENSMODT00000026864	XK	chr4	-1.10232	4.27662	0.00140721	0.0296502
ENSMODG00000021218	ENSMODT00000026995	DAW1	chr7	1.81402	1.5945	0.00123255	0.0275821
ENSMODG00000021234	ENSMODT00000027014	TFDP2	chr7	2.16493	10.5198	1.13e-07	3.71e-05
ENSMODG00000021239	ENSMODT00000027020	TRPC1	chr7	2.47747	2.5981	1.43e-09	1.12e-06
ENSMODG00000021246	ENSMODT00000027030	PLOD2	chr7	2.71559	2.9587	2.34e-06	0.000316416
ENSMODG00000024744	ENSMODT00000027032	LOC100018630	chr7	3.11119	1.75234	1.53e-05	0.00118424
ENSMODG00000021247	ENSMODT00000027034	LOC100018590	chr7	2.11384	4.02989	0.00195473	0.0368648
ENSMODG00000021266	ENSMODT00000027058	WWTR1	chr7	3.57494	2.10476	2.26e-05	0.00163068
ENSMODG00000021325	ENSMODT00000027131	ENSMODG00000021325	chrUn	-1.2296	4.21787	0.000354737	0.0121701
ENSMODG00000021345	ENSMODT00000027155	B4GALNT1	chrUn	-1.56656	3.18944	0.000324448	0.0114541
ENSMODG00000021434	ENSMODT00000027257	GNAL	chr3	1.9865	2.93641	0.000651987	0.0184853
ENSMODG00000021454	ENSMODT00000027286	LAMA1	chr3	2.46451	3.08592	5.12e-07	0.000105756
ENSMODG00000021471	ENSMODT00000027307	NDC80	chr3	1.75839	6.20222	4.54e-05	0.00269009
ENSMODG00000021493	ENSMODT00000027334	LOC100022244	chr3	1.32188	3.45946	0.00137116	0.0291946
ENSMODG00000025619	ENSMODT00000027348	HRH4	chr3	1.56385	2.99343	0.00137491	0.0292176
ENSMODG00000021514	ENSMODT00000027360	AQP4	chr3	3.17632	2.80899	2.18e-08	9.67e-06
ENSMODG00000021545	ENSMODT00000027399	FOSB	chr4	1.04693	5.43251	0.00198061	0.0370526
ENSMODG00000004407	ENSMODT00000029864	SLC7A5	chr1	-1.03181	7.79804	9.55e-05	0.00462625
ENSMODG00000023112	ENSMODT00000030025	ARL4C	chr2	-1.49695	3.71604	0.00011964	0.00547815
ENSMODG00000023154	ENSMODT00000030261	ENSMODG00000023154	chr1	-1.7971	3.16965	0.000735662	0.020331
ENSMODG00000010581	ENSMODT00000030337	HTRA4	chr1	-2.65058	2.14401	0.000111214	0.00526907
ENSMODG00000019303	ENSMODT00000030357	ENSMODG00000019303	chr2	-1.79983	2.78775	0.00243656	0.0418614
ENSMODG00000018857	ENSMODT00000030478	ZNF687	chr2	-1.00009	6.25171	0.000486686	0.0147952
ENSMODG00000018761	ENSMODT00000030517	LOC100011182	chr2	1.07858	3.10817	0.00277103	0.0452995
ENSMODG00000028940	ENSMODT00000030518	HIST2H2AB	chr2	1.71539	2.78704	0.00114523	0.0266667
ENSMODG00000015990	ENSMODT00000030595	SCARA5	chr1	1.82501	2.10544	0.00182321	0.0351909
ENSMODG00000001827	ENSMODT00000030638	CSF1	chr2	1.37467	5.20405	3.95e-06	0.00047466
ENSMODG00000005443	ENSMODT00000030759	USF1	chr2	-1.01714	6.3117	6.87e-05	0.00370178
ENSMODG00000017545	ENSMODT00000030980	TMEM39B	chr4	-1.10449	5.53026	0.000230471	0.00897608
ENSMODG00000017895	ENSMODT00000031115	CLSPN	chr4	2.02552	2.86834	0.00106097	0.025187
ENSMODG00000023353	ENSMODT00000031174	URM1	chr1	-1.11067	4.01221	0.000788178	0.02109
ENSMODG00000004164	ENSMODT00000031254	RGS3	chr1	1.38636	3.43941	0.000924535	0.0227373
ENSMODG00000019545	ENSMODT00000031805	RAD21L1	chr1	3.44875	1.27284	1.19e-08	5.9e-06
ENSMODG00000023583	ENSMODT00000032122	ENSMODG00000023583	chr2	2.24031	2.31714	0.0011715	0.0270482
ENSMODG00000023584	ENSMODT00000032124	LOC100011182	chr2	2.30695	2.34792	0.000677511	0.019012
ENSMODG00000004609	ENSMODT00000032650	PRR7	chr1	-1.7243	6.71587	1.53e-05	0.00118424
ENSMODG00000003790	ENSMODT00000032732	BTNL9	chr2	3.90263	1.5622	1.49e-07	4.48e-05
ENSMODG00000023702	ENSMODT00000032818	ENSMODG00000023702	chr2	2.86452	1.57477	5.26e-06	0.000553565
ENSMODG00000011737	ENSMODT00000033176	NRG2	chr1	1.92926	1.84867	0.000876269	0.0222221
ENSMODG00000015265	ENSMODT00000033255	LOC100025098	chr2	1.4288	7.25357	0.00242677	0.0418245
ENSMODG00000023852	ENSMODT00000033512	ENSMODG00000023852	chr2	1.4544	5.45825	3.73e-05	0.00237621
ENSMODG00000023879	ENSMODT00000033648	TRAPPC5	chr3	-1.43352	4.21379	0.00146824	0.0306649
ENSMODG00000014690	ENSMODT00000033709	BRF1	chr1	1.36314	7.14637	0.000201381	0.00813251
ENSMODG00000014503	ENSMODT00000033837	WASF2	chr4	-1.13956	7.5124	0.000221981	0.00877024
ENSMODG00000011555	ENSMODT00000034194	CDV3	chr8	-1.12876	5.88498	2.52e-06	0.000335737
ENSMODG00000024028	ENSMODT00000034218	SEMA6B	chr3	-1.65681	3.88747	4.71e-05	0.00276909
ENSMODG00000003334	ENSMODT00000034312	PTPN21	chr1	1.91846	2.81519	0.00113509	0.0265437
ENSMODG00000010500	ENSMODT00000034679	ATP7B	chr4	2.0232	3.08591	1.57e-05	0.00120108
ENSMODG00000011145	ENSMODT00000034737	ITIH3	chr6	2.0139	2.31677	7.36e-05	0.0038922
ENSMODG00000024146	ENSMODT00000034912	ENSMODG00000024146	chr6	1.78969	3.23598	0.00101133	0.024272
ENSMODG00000024203	ENSMODT00000035148	C17orf105	chr2	2.67863	0.890925	0.000308221	0.0110959
ENSMODG00000001796	ENSMODT00000035344	WDR72	chr1	2.60416	2.07506	8.3e-06	0.000763586
ENSMODG00000001873	ENSMODT00000035363	MYO5A	chr1	1.22141	3.55568	0.000244695	0.00939418
ENSMODG00000024285	ENSMODT00000035374	ENSMODG00000024285	chr6	-1.00596	4.79716	0.000346454	0.0119609
ENSMODG00000005036	ENSMODT00000035420	CPNE9	chr6	-1.26478	6.05694	0.00028426	0.0105921
ENSMODG00000014734	ENSMODT00000035943	BZRAP1	chr2	-1.0837	8.45332	0.00273263	0.0447693
ENSMODG00000024506	ENSMODT00000036013	ENSMODG00000024506	chr5	2.71069	1.09166	0.000786298	0.02109
ENSMODG00000015379	ENSMODT00000036032	LMOD2	chr8	2.96152	3.0361	7.58e-07	0.00014053
ENSMODG00000024539	ENSMODT00000036110	ENSMODG00000024539	chr6	1.6946	5.47008	0.00076877	0.0207227
ENSMODG00000016377	ENSMODT00000036354	TFAP4	chr6	-1.45436	5.27513	0.00220719	0.0398272
ENSMODG00000012311	ENSMODT00000036437	RFTN2	chr4	2.62737	3.35593	8.39e-09	4.59e-06
ENSMODG00000012902	ENSMODT00000036478	VPS13A	chr6	1.19261	7.3147	0.00032783	0.0115362
ENSMODG00000016983	ENSMODT00000036509	SEMA3A	chr8	4.02012	1.45031	0.000453324	0.0141344
ENSMODG00000007421	ENSMODT00000036554	RYR2	chr2	2.19524	2.65375	3.04e-05	0.00201406
ENSMODG00000016133	ENSMODT00000036583	MECOM	chr7	2.61785	1.21986	0.000406052	0.0131129
ENSMODG00000024668	ENSMODT00000036650	C1orf101	chr2	3.01218	1.13074	0.000139326	0.00607894
ENSMODG00000019593	ENSMODT00000036755	NTRK3	chr1	2.19844	1.31984	0.00196047	0.0368648
ENSMODG00000018544	ENSMODT00000036869	KIF21A	chr8	2.17239	4.95766	5.9e-09	3.59e-06
ENSMODG00000021485	ENSMODT00000037062	GREB1L	chr3	1.71202	2.81219	0.00060633	0.0174623
ENSMODG00000024755	ENSMODT00000037070	G0S2	chr2	1.78748	6.24275	2.02e-07	5.04e-05
ENSMODG00000021502	ENSMODT00000037124	LAMA3	chr3	2.83654	2.53683	6.4e-09	3.69e-06
ENSMODG00000016268	ENSMODT00000037307	NBEAL1	chr7	1.0812	3.73123	0.00107563	0.0254798
ENSMODG00000024840	ENSMODT00000037412	OTUB1	chr6	-1.15931	4.40868	0.000637405	0.018166
ENSMODG00000003151	ENSMODT00000037484	ENSMODG00000003151	chr6	1.6418	3.37936	4.96e-06	0.000542819
ENSMODG00000017771	ENSMODT00000037673	ABCC9	chr8	2.79674	2.88589	1.8e-07	4.7e-05
ENSMODG00000024976	ENSMODT00000038044	XKR9	chr3	3.24882	2.4553	9.65e-11	1.06e-07
ENSMODG00000004766	ENSMODT00000038414	COL4A1	chr7	2.12879	1.93256	0.00238819	0.0414304
ENSMODG00000004381	ENSMODT00000038770	NLGN3	chrX	-1.00685	4.32676	0.00243225	0.0418531
ENSMODG00000025162	ENSMODT00000038814	LOC100021947	chr6	2.2426	2.97475	4.94e-08	1.86e-05
ENSMODG00000005320	ENSMODT00000038822	ALAS2	chrX	2.17005	6.90936	0.000115978	0.00539011
ENSMODG00000002010	ENSMODT00000038849	ABI3BP	chr4	1.92182	1.28283	0.000626765	0.0179563
ENSMODG00000009156	ENSMODT00000039009	C15orf39	chr1	-1.08794	7.14218	0.000554354	0.0163969
ENSMODG00000001241	ENSMODT00000039149	MGAT4A	chr7	1.50679	4.31184	8.84e-05	0.00443219
ENSMODG00000025339	ENSMODT00000039359	XG	chr7	3.01365	1.64375	2.77e-06	0.000365205
ENSMODG00000013614	ENSMODT00000039621	SEMA6A	chr6	1.76021	2.40055	0.000149752	0.00642702
ENSMODG00000025479	ENSMODT00000039860	ARSF	chr7	3.23164	1.00826	3.92e-05	0.0024364
ENSMODG00000025512	ENSMODT00000039898	C3orf14	chr6	1.12108	4.81059	0.000439255	0.0137742
ENSMODG00000025601	ENSMODT00000040011	CENPH	chr3	1.90836	7.24249	1.71e-08	8.15e-06
ENSMODG00000025624	ENSMODT00000040035	ENSMODG00000025624	chr3	1.75831	2.7487	0.000864994	0.022118
ENSMODG00000025682	ENSMODT00000040113	TNFSF13	chr2	-1.40791	4.88614	0.0018955	0.0361401
ENSMODG00000025683	ENSMODT00000040114	SHBG	chr2	2.01938	1.35107	0.00284758	0.0462372
ENSMODG00000025684	ENSMODT00000040115	ENSMODG00000025684	chr2	1.42051	4.1098	6.74e-07	0.000129314
ENSMODG00000025700	ENSMODT00000040137	UBE2U	chr2	2.6418	1.76217	0.000577585	0.0167668
ENSMODG00000025737	ENSMODT00000040183	HEATR4	chr1	2.47453	1.48842	0.000390882	0.0129631
ENSMODG00000025784	ENSMODT00000040240	ENSMODG00000025784	chr1	3.01519	2.89379	1.67e-07	4.64e-05
ENSMODG00000025790	ENSMODT00000040247	BCAS1	chr1	3.10466	2.10531	9.46e-06	0.000814819
ENSMODG00000027767	ENSMODT00000041839	PPP1R3F	chrX	-1.34105	4.22667	0.00181029	0.0350997
ENSMODG00000029052	ENSMODT00000041846	ENSMODG00000029052	chr3	-2.19651	2.1065	0.000464763	0.014409
ENSMODG00000028296	ENSMODT00000041881	ENSMODG00000028296	chr2	1.97567	2.0187	0.000332323	0.0116569
ENSMODG00000027307	ENSMODT00000041916	SKA3	chr4	1.81727	2.73459	6.01e-05	0.00332013
ENSMODG00000027729	ENSMODT00000041972	HAVCR1	chr1	1.23718	5.9176	4.92e-06	0.000542819
ENSMODG00000027525	ENSMODT00000042141	TADA2B	chr5	-1.2173	3.43468	0.00232979	0.0410111
ENSMODG00000028788	ENSMODT00000042151	INPP5J	chr3	-1.00645	6.38072	0.000398964	0.0130685
ENSMODG00000028046	ENSMODT00000042283	HNRNPH2	chr3	2.7613	2.22655	2.06e-05	0.00150413
ENSMODG00000029447	ENSMODT00000042362	FAM216A	chr3	-1.97892	2.29451	0.000631198	0.0180361
ENSMODG00000027973	ENSMODT00000042375	ENSMODG00000027973	chr4	-1.87245	3.76593	0.000259773	0.00987139
ENSMODG00000028734	ENSMODT00000042607	ELMO1	chrUn	-1.33139	5.14628	3.11e-05	0.00203851
ENSMODG00000027789	ENSMODT00000042673	RRBP1	chrUn	1.68699	6.08575	0.000878299	0.0222221
ENSMODG00000028406	ENSMODT00000042683	ENSMODG00000028406	chr7	2.54416	1.46316	0.00169097	0.0336156
ENSMODG00000027419	ENSMODT00000042733	MS4A14	chr5	2.96272	1.95517	1.63e-07	4.64e-05
ENSMODG00000029570	ENSMODT00000042943	ENSMODG00000029570	chr2	-1.90682	2.15001	0.00156473	0.0318297
ENSMODG00000027994	ENSMODT00000042960	ENSMODG00000027994	chr3	-1.17298	4.57164	0.00115427	0.0268201
ENSMODG00000029791	ENSMODT00000043130	ENSMODG00000029791	chr1	2.40391	1.82602	2.33e-05	0.00165603
ENSMODG00000029549	ENSMODT00000043209	ENSMODG00000029549	chrUn	-2.32141	5.59724	0.000593694	0.0171435
ENSMODG00000009179	ENSMODT00000043343	SYNE2	chr1	3.30503	1.25079	0.000394125	0.0129919
ENSMODG00000028489	ENSMODT00000043457	EPB41L5	chr4	2.63617	2.55235	1.2e-05	0.00097377
ENSMODG00000028071	ENSMODT00000043627	EFCAB3	chr2	1.76948	3.74772	0.000765768	0.0207227
ENSMODG00000029743	ENSMODT00000043668	HIST2H2BE	chr2	1.80887	4.21194	0.000225369	0.00880871
ENSMODG00000028017	ENSMODT00000043706	ENSMODG00000028017	chr3	1.69439	3.20299	0.000266705	0.0100303
ENSMODG00000027866	ENSMODT00000043765	ENSMODG00000027866	chr3	1.71456	5.382	5.07e-07	0.000105756
ENSMODG00000029124	ENSMODT00000043779	ENSMODG00000029124	chr1	-1.05567	6.81975	0.000265018	0.0100012
ENSMODG00000029107	ENSMODT00000043832	LRRC63	chr4	2.39646	2.82745	9.63e-07	0.000162063
ENSMODG00000029540	ENSMODT00000043985	ENSMODG00000029540	chr3	1.68324	2.04646	0.00109919	0.0259258
ENSMODG00000029717	ENSMODT00000044038	ENSMODG00000025758	chr1	2.4844	1.7057	9e-06	0.000800975
ENSMODG00000027663	ENSMODT00000044107	ENSMODG00000027663	chr3	2.12727	6.7369	1.7e-07	4.64e-05
ENSMODG00000029504	ENSMODT00000044279	SNX12	chrX	-1.04966	4.66601	0.00288766	0.0466267
ENSMODG00000028392	ENSMODT00000044367	SCN7A	chr4	2.35151	1.49865	0.000166852	0.00705032
ENSMODG00000029553	ENSMODT00000044368	ENSMODG00000029553	chr4	-1.53128	3.36437	0.00120634	0.0273099
